# Supplementary material for: SLC1A5 provides glutamine and asparagine necessary for bone development in mice
Source: eLife. 2021 Oct 14;10:e71595. doi: 10.7554/eLife.71595 (PMC8553342; doi:10.7554/eLife.71595)
Supplement: Figure 1—source data 1. [file elife-71595-fig1-data1.zip]

Archive with 12 entries (11 files):
- Figure 1 source Data/
- __MACOSX/._Figure 1 source Data
- Figure 1 source Data/Figure 1A.xlsx
- __MACOSX/Figure 1 source Data/._Figure 1A.xlsx
- Figure 1 source Data/Figure 1G.xlsx
- __MACOSX/Figure 1 source Data/._Figure 1G.xlsx
- Figure 1 source Data/Figure 1K.xlsx
- __MACOSX/Figure 1 source Data/._Figure 1K.xlsx
- Figure 1 source Data/Figure 1O.xlsx
- __MACOSX/Figure 1 source Data/._Figure 1O.xlsx
- Figure 1 source Data/Figure 1B.xlsx
- __MACOSX/Figure 1 source Data/._Figure 1B.xlsx
