# Supplementary material for: SLC1A5 provides glutamine and asparagine necessary for bone development in mice
Source: eLife. 2021 Oct 14;10:e71595. doi: 10.7554/eLife.71595 (PMC8553342; doi:10.7554/eLife.71595)
Supplement: Figure 1—source data 1. [file elife-71595-fig1-data1.zip › Figure 1 source Data/Figure 1A.xlsx]

## Sheet: Sheet1
	Growth Media						Osteo Media
Slc1a5	1.09365	0.975977	0.936875	1.34349	1.14382	0.650745	2.27479	2.07878	1.57639	2.04478	2.97729	2.55907
Bglap	0.946024	0.98544	1.07267				1.69013	1.70822	1.90275
Ibsp	0.785681	1.33103	0.956238				5.0518	4.60672	6.36543
