# Supplementary material for: SLC1A5 provides glutamine and asparagine necessary for bone development in mice
Source: eLife. 2021 Oct 14;10:e71595. doi: 10.7554/eLife.71595 (PMC8553342; doi:10.7554/eLife.71595)
Supplement: Figure 1—source data 1. [file elife-71595-fig1-data1.zip › Figure 1 source Data/Figure 1G.xlsx]

## Sheet: Sheet1
	Alizarin Red					Alcian blue
Sp7;Slc1a5fl/+	0.175	0.41875	0.2875	0.175		1.65625	1.6	1.5625	1.565
Sp7;Slc1a5fl/fl	0	0.125	0	0	0	1.34375	1.5	1.40625	1.5	1.4625
