# Supplementary material for: SLC1A5 provides glutamine and asparagine necessary for bone development in mice
Source: eLife. 2021 Oct 14;10:e71595. doi: 10.7554/eLife.71595 (PMC8553342; doi:10.7554/eLife.71595)
Supplement: Figure 1—source data 1. [file elife-71595-fig1-data1.zip › Figure 1 source Data/Figure 1K.xlsx]

## Sheet: Sheet1
	Alizarin Red								Alcian blue
Sp7Slc1a5f/+	0.382	0.393	0.496	0.736	0.36	0.517	0.587		1.188	0.977	1.449	1.356	1.16	1.513	1.413
Sp7Slc1a5f/f	0	0.167	0.365	0.476	0.255	0	0.47	0.176	1.305	1.038	0.989	1.395	0.967	1.29	1.33	1.53
