# Supplementary material for: SLC1A5 provides glutamine and asparagine necessary for bone development in mice
Source: eLife. 2021 Oct 14;10:e71595. doi: 10.7554/eLife.71595 (PMC8553342; doi:10.7554/eLife.71595)
Supplement: Figure 1—source data 1. [file elife-71595-fig1-data1.zip › Figure 1 source Data/Figure 1O.xlsx]

## Sheet: Sheet1
	Alizarin Red					Alcian blue
Sp7Slc1a5f/+	1.59	1.41	1.4			1.86	2.07	1.8
Sp7Slc1a5f/f	1.24	1.32	1.31	0.78		1.77	1.94	1.94	1.29
