# Supplementary material for: SLC1A5 provides glutamine and asparagine necessary for bone development in mice
Source: eLife. 2021 Oct 14;10:e71595. doi: 10.7554/eLife.71595 (PMC8553342; doi:10.7554/eLife.71595)
Supplement: Figure 1—source data 1. [file elife-71595-fig1-data1.zip › Figure 1 source Data/Figure 1B.xlsx]

## Sheet: Sheet1
	sgLuc			sgSlc1a5
Slc1a5	0.954574	0.820818	1.27627	0.325899	0.380563	0.334952
Akp2	0.871414	0.968652	1.1847	0.826469	0.731995	1.15198
Runx2	1.03483	0.954739	1.01215	0.818224	0.678745	1.00426
Sp7	1.09704	0.974859	0.935054	0.952362	0.864192	0.723037
Ibsp	1.05055	0.744361	1.27879	0.70051	0.358793	0.37924
Bglap	1.11148	0.787154	1.14298	0.629107	0.589029	0.460394
