# Supplementary material for: SLC1A5 provides glutamine and asparagine necessary for bone development in mice
Source: eLife. 2021 Oct 14;10:e71595. doi: 10.7554/eLife.71595 (PMC8553342; doi:10.7554/eLife.71595)
Supplement: Figure 1—figure supplement 1—source data 1. [file elife-71595-fig1-figsupp1-data1.zip]

Archive with 24 entries (21 files):
- Figure 1 figure supplement 1 Source Data/
- __MACOSX/._Figure 1 figure supplement 1 Source Data
- Figure 1 figure supplement 1 Source Data/Sharma Figure 1 figure supplement 1 Western Blot Source Data/
- __MACOSX/Figure 1 figure supplement 1 Source Data/._Sharma Figure 1 figure supplement 1 Western Blot Source Data
- Figure 1 figure supplement 1 Source Data/.DS_Store
- __MACOSX/Figure 1 figure supplement 1 Source Data/._.DS_Store
- Figure 1 figure supplement 1 Source Data/Sharma Figure 1 figure supplement 1 numerical source data/
- __MACOSX/Figure 1 figure supplement 1 Source Data/._Sharma Figure 1 figure supplement 1 numerical source data
- Figure 1 figure supplement 1 Source Data/Sharma Figure 1 figure supplement 1 Western Blot Source Data/Sharma Figure S1B Source file ASCT2.tif
- __MACOSX/Figure 1 figure supplement 1 Source Data/Sharma Figure 1 figure supplement 1 Western Blot Source Data/._Sharma Figure S1B Source file ASCT2.tif
- Figure 1 figure supplement 1 Source Data/Sharma Figure 1 figure supplement 1 Western Blot Source Data/Sharma Figure S1D Souce Data ASCT2.tif
- __MACOSX/Figure 1 figure supplement 1 Source Data/Sharma Figure 1 figure supplement 1 Western Blot Source Data/._Sharma Figure S1D Souce Data ASCT2.tif
- Figure 1 figure supplement 1 Source Data/Sharma Figure 1 figure supplement 1 Western Blot Source Data/Sharma Figure S1B Source file TUBULIN.tif
- __MACOSX/Figure 1 figure supplement 1 Source Data/Sharma Figure 1 figure supplement 1 Western Blot Source Data/._Sharma Figure S1B Source file TUBULIN.tif
- Figure 1 figure supplement 1 Source Data/Sharma Figure 1 figure supplement 1 Western Blot Source Data/Sharma Figure S1D Source file actin.tif
- __MACOSX/Figure 1 figure supplement 1 Source Data/Sharma Figure 1 figure supplement 1 Western Blot Source Data/._Sharma Figure S1D Source file actin.tif
- Figure 1 figure supplement 1 Source Data/Sharma Figure 1 figure supplement 1 numerical source data/Figure 1 figure supplement 1O-P.xlsx
- __MACOSX/Figure 1 figure supplement 1 Source Data/Sharma Figure 1 figure supplement 1 numerical source data/._Figure 1 figure supplement 1O-P.xlsx
- Figure 1 figure supplement 1 Source Data/Sharma Figure 1 figure supplement 1 numerical source data/Figure 1 figure supplement 1G-H.xlsx
- __MACOSX/Figure 1 figure supplement 1 Source Data/Sharma Figure 1 figure supplement 1 numerical source data/._Figure 1 figure supplement 1G-H.xlsx
- Figure 1 figure supplement 1 Source Data/Sharma Figure 1 figure supplement 1 numerical source data/Figure 1 figure supplement 1U-X.xlsx
- __MACOSX/Figure 1 figure supplement 1 Source Data/Sharma Figure 1 figure supplement 1 numerical source data/._Figure 1 figure supplement 1U-X.xlsx
- Figure 1 figure supplement 1 Source Data/Sharma Figure 1 figure supplement 1 numerical source data/Figure 1 figure supplement 1K-L.xlsx
- __MACOSX/Figure 1 figure supplement 1 Source Data/Sharma Figure 1 figure supplement 1 numerical source data/._Figure 1 figure supplement 1K-L.xlsx
