# Supplementary material for: SLC1A5 provides glutamine and asparagine necessary for bone development in mice
Source: eLife. 2021 Oct 14;10:e71595. doi: 10.7554/eLife.71595 (PMC8553342; doi:10.7554/eLife.71595)
Supplement: Figure 1—figure supplement 1—source data 1. [file elife-71595-fig1-figsupp1-data1.zip › Figure 1 figure supplement 1 Source Data/Sharma Figure 1 figure supplement 1 numerical source data/Figure 1 figure supplement 1O-P.xlsx]

## Sheet: Sheet1
Tibia	Alizarin Red					Alcian blue
Sp7Slc1a5f/+	1.52	1.41	1.3			1.64	1.58	1.75
Sp7Slc1a5f/f	1.45	1.29	1.4	0.88		1.55	1.49	1.56	1.06
Femur	Alizarin Red					Alcian blue
Sp7Slc1a5f/+	1.12	1.09	1.2			1.81	1.88	1.75
Sp7Slc1a5f/f	1.13	0.9	0.98	0.6		1.6	1.78	1.82	1.2
