# Supplementary material for: SLC1A5 provides glutamine and asparagine necessary for bone development in mice
Source: eLife. 2021 Oct 14;10:e71595. doi: 10.7554/eLife.71595 (PMC8553342; doi:10.7554/eLife.71595)
Supplement: Figure 1—figure supplement 1—source data 1. [file elife-71595-fig1-figsupp1-data1.zip › Figure 1 figure supplement 1 Source Data/Sharma Figure 1 figure supplement 1 numerical source data/Figure 1 figure supplement 1G-H.xlsx]

## Sheet: Sheet1
Tibia	Alizarin Red					Alcian blue
Sp7Slc1a5f/+	0	0.165	0	0		1.14	1.18938	1.2	1.28125
Sp7Slc1a5f/f	0	0	0	0	0	1.18125	1	1.10625	1.0125	0.93125
Femur	Alizarin Red					Alcian blue
Sp7Slc1a5f/+	0.15625	0	0	0.10625		1.19375	1.30313	1.33	1.21875
Sp7Slc1a5f/f	0.075	0	0	0	0	1.175	1.25	1.2125	1.25	1.13125
