# Supplementary material for: SLC1A5 provides glutamine and asparagine necessary for bone development in mice
Source: eLife. 2021 Oct 14;10:e71595. doi: 10.7554/eLife.71595 (PMC8553342; doi:10.7554/eLife.71595)
Supplement: Figure 2—source data 1. [file elife-71595-fig2-data1.zip]

Archive with 6 entries (5 files):
- Figure 2 Source Data/
- __MACOSX/._Figure 2 Source Data
- Figure 2 Source Data/Figure 2X.xlsx
- __MACOSX/Figure 2 Source Data/._Figure 2X.xlsx
- Figure 2 Source Data/Figure 2E-J.xlsx
- __MACOSX/Figure 2 Source Data/._Figure 2E-J.xlsx
