# Supplementary material for: SLC1A5 provides glutamine and asparagine necessary for bone development in mice
Source: eLife. 2021 Oct 14;10:e71595. doi: 10.7554/eLife.71595 (PMC8553342; doi:10.7554/eLife.71595)
Supplement: Figure 2—source data 1. [file elife-71595-fig2-data1.zip › Figure 2 Source Data/Figure 2X.xlsx]

## Sheet: Sheet1
	Sp7;Slc1a5f/+				Sp7;Slc1a5f/f
%Edu +ve cells	36.311	36.41	37.7723	38.3155	31.5643	27.8959	32.9404	30.4325
