# Supplementary material for: SLC1A5 provides glutamine and asparagine necessary for bone development in mice
Source: eLife. 2021 Oct 14;10:e71595. doi: 10.7554/eLife.71595 (PMC8553342; doi:10.7554/eLife.71595)
Supplement: Figure 2—source data 1. [file elife-71595-fig2-data1.zip › Figure 2 Source Data/Figure 2E-J.xlsx]

## Sheet: Sheet1
	Sp7Slc1a5f/+			Sp7Slc1a5f/f
GFP +VE CELLS	78.0149	85.1722	62.4379	54.4287	63.1734	73.5514
PCNA +VE CELLS	48.2	43.99	40.8	33.5	36.48	29.25
Double positive cells	28.7798	28.461	20.5418	18.2417	16.0886	12.4611
