# Supplementary material for: SLC1A5 provides glutamine and asparagine necessary for bone development in mice
Source: eLife. 2021 Oct 14;10:e71595. doi: 10.7554/eLife.71595 (PMC8553342; doi:10.7554/eLife.71595)
Supplement: Figure 2—figure supplement 1—source data 1. [file elife-71595-fig2-figsupp1-data1.zip › Figure 2 figure supplement 1 Source Data/Figure 2 figure supplement 1Y.xlsx]

## Sheet: Sheet1
S35 Cys/Met Incorporation		Veh	GPNA
%		103.826	73.5744
		94.2087	74.7803
		101.966	77.7285
		100	75.3611
		5.10087	2.13704
