# Supplementary material for: SLC1A5 provides glutamine and asparagine necessary for bone development in mice
Source: eLife. 2021 Oct 14;10:e71595. doi: 10.7554/eLife.71595 (PMC8553342; doi:10.7554/eLife.71595)
Supplement: Figure 2—figure supplement 1—source data 1. [file elife-71595-fig2-figsupp1-data1.zip › Figure 2 figure supplement 1 Source Data/Figure 2 figure supplement 1X.xlsx]

## Sheet: Sheet1
	Veh				GPNA
%Edu +ve cells	22.8031	23.3512	20.7344	21.0274	17.8917	15.9649	16.4354	16.8764
