# Supplementary material for: SLC1A5 provides glutamine and asparagine necessary for bone development in mice
Source: eLife. 2021 Oct 14;10:e71595. doi: 10.7554/eLife.71595 (PMC8553342; doi:10.7554/eLife.71595)
Supplement: Figure 2—figure supplement 2—source data 1. [file elife-71595-fig2-figsupp2-data1.zip › Figure 2 figure supplement 2 Source Data/Figure 2 figure supplement 2C.xlsx]

## Sheet: Sheet1
	Sp7Slc1a5f/+			Sp7Slc1a5f/f
Slc1a5	1	0.08	3	0.518	0.158	3
Akp2	1	0.3	3	0.88	0.2	3
Sp7	1.02	0.295	3	0.88	0.24	3
Col1a1	1.03	0.3	3	0.824	0.12	3
Spp1	1	0.2	3	0.51	0.19	3
Bglap	1.1	0.1	3	0.565	0.108	3
