# Supplementary material for: SLC1A5 provides glutamine and asparagine necessary for bone development in mice
Source: eLife. 2021 Oct 14;10:e71595. doi: 10.7554/eLife.71595 (PMC8553342; doi:10.7554/eLife.71595)
Supplement: Figure 3—source data 1. [file elife-71595-fig3-data1.zip › Figure 3 Source Data/Figure 3A.xlsx]

## Sheet: Sheet1
	Sp7Cre WT			Sp7Cre Slc1a5f/f
Proline incorp protein	105.471	98.1634	96.3656	74.9917	73.4269	77.6051
