# Supplementary material for: SLC1A5 provides glutamine and asparagine necessary for bone development in mice
Source: eLife. 2021 Oct 14;10:e71595. doi: 10.7554/eLife.71595 (PMC8553342; doi:10.7554/eLife.71595)
Supplement: Figure 3—figure supplement 1—source data 1. [file elife-71595-fig3-figsupp1-data1.zip]

Archive with 8 entries (7 files):
- Figure 3 figure supplement 1 Source Data/
- __MACOSX/._Figure 3 figure supplement 1 Source Data
- Figure 3 figure supplement 1 Source Data/Figure 3 figure supplement 1A.xlsx
- __MACOSX/Figure 3 figure supplement 1 Source Data/._Figure 3 figure supplement 1A.xlsx
- Figure 3 figure supplement 1 Source Data/.DS_Store
- __MACOSX/Figure 3 figure supplement 1 Source Data/._.DS_Store
- Figure 3 figure supplement 1 Source Data/Figure 3 figure supplement 1B.xlsx
- __MACOSX/Figure 3 figure supplement 1 Source Data/._Figure 3 figure supplement 1B.xlsx
