# Supplementary material for: SLC1A5 provides glutamine and asparagine necessary for bone development in mice
Source: eLife. 2021 Oct 14;10:e71595. doi: 10.7554/eLife.71595 (PMC8553342; doi:10.7554/eLife.71595)
Supplement: Figure 3—figure supplement 1—source data 1. [file elife-71595-fig3-figsupp1-data1.zip › Figure 3 figure supplement 1 Source Data/Figure 3 figure supplement 1B.xlsx]

## Sheet: Sheet1
Luc			Slc1a5
99.677	103.027	97.296	65.4722	60.577	46.2146
