# Supplementary material for: SLC1A5 provides glutamine and asparagine necessary for bone development in mice
Source: eLife. 2021 Oct 14;10:e71595. doi: 10.7554/eLife.71595 (PMC8553342; doi:10.7554/eLife.71595)
Supplement: Figure 4—source data 1. [file elife-71595-fig4-data1.zip]

Archive with 28 entries (26 files):
- Figure 4 Source Data/
- __MACOSX/._Figure 4 Source Data
- Figure 4 Source Data/Sharma Figure 4C Source Data/
- __MACOSX/Figure 4 Source Data/._Sharma Figure 4C Source Data
- Figure 4 Source Data/.DS_Store
- __MACOSX/Figure 4 Source Data/._.DS_Store
- Figure 4 Source Data/Figure 4A.xlsx
- __MACOSX/Figure 4 Source Data/._Figure 4A.xlsx
- Figure 4 Source Data/Figure 4B.xlsx
- __MACOSX/Figure 4 Source Data/._Figure 4B.xlsx
- Figure 4 Source Data/Sharma Figure 4C Source Data/.DS_Store
- __MACOSX/Figure 4 Source Data/Sharma Figure 4C Source Data/._.DS_Store
- Figure 4 Source Data/Sharma Figure 4C Source Data/Sharma Figure 4C Source File TUBULIN.tiff
- __MACOSX/Figure 4 Source Data/Sharma Figure 4C Source Data/._Sharma Figure 4C Source File TUBULIN.tiff
- Figure 4 Source Data/Sharma Figure 4C Source Data/Sharma Figure 4C Source File Total S6.tiff
- __MACOSX/Figure 4 Source Data/Sharma Figure 4C Source Data/._Sharma Figure 4C Source File Total S6.tiff
- Figure 4 Source Data/Sharma Figure 4C Source Data/ Sharma Figure 4C Source File phospho 4EBP1.tiff
- __MACOSX/Figure 4 Source Data/Sharma Figure 4C Source Data/._ Sharma Figure 4C Source File phospho 4EBP1.tiff
- Figure 4 Source Data/Sharma Figure 4C Source Data/Sharma Figure 4C Source File ASCT2 .tiff
- __MACOSX/Figure 4 Source Data/Sharma Figure 4C Source Data/._Sharma Figure 4C Source File ASCT2 .tiff
- Figure 4 Source Data/Sharma Figure 4C Source Data/Sharma Figure 4C Source File Phospho S6 240_244.tiff
- __MACOSX/Figure 4 Source Data/Sharma Figure 4C Source Data/._Sharma Figure 4C Source File Phospho S6 240_244.tiff
- Figure 4 Source Data/Sharma Figure 4C Source Data/Sharma Figure 4C Source File phospho S51 EIF2A.tif
- __MACOSX/Figure 4 Source Data/Sharma Figure 4C Source Data/._Sharma Figure 4C Source File phospho S51 EIF2A.tif
- Figure 4 Source Data/Sharma Figure 4C Source Data/Sharma Figure 4C Source File Total Eif2a.tif
- __MACOSX/Figure 4 Source Data/Sharma Figure 4C Source Data/._Sharma Figure 4C Source File Total Eif2a.tif
- Figure 4 Source Data/Sharma Figure 4C Source Data/Sharma Figure 4C Source File total 4EBP1.tiff
- __MACOSX/Figure 4 Source Data/Sharma Figure 4C Source Data/._Sharma Figure 4C Source File total 4EBP1.tiff
