# Supplementary material for: SLC1A5 provides glutamine and asparagine necessary for bone development in mice
Source: eLife. 2021 Oct 14;10:e71595. doi: 10.7554/eLife.71595 (PMC8553342; doi:10.7554/eLife.71595)
Supplement: Figure 4—figure supplement 1—source data 1. [file elife-71595-fig4-figsupp1-data1.zip]

Archive with 24 entries (22 files):
- Figure 4 Figure supplement 1 Source Data/
- __MACOSX/._Figure 4 Figure supplement 1 Source Data
- Figure 4 Figure supplement 1 Source Data/.DS_Store
- __MACOSX/Figure 4 Figure supplement 1 Source Data/._.DS_Store
- Figure 4 Figure supplement 1 Source Data/Figure 4 figure supplement 1A.xlsx
- __MACOSX/Figure 4 Figure supplement 1 Source Data/._Figure 4 figure supplement 1A.xlsx
- Figure 4 Figure supplement 1 Source Data/Figure 4 figure supplement 1D.xlsx
- __MACOSX/Figure 4 Figure supplement 1 Source Data/._Figure 4 figure supplement 1D.xlsx
- Figure 4 Figure supplement 1 Source Data/Figure 4 figure supplement 1E.xlsx
- __MACOSX/Figure 4 Figure supplement 1 Source Data/._Figure 4 figure supplement 1E.xlsx
- Figure 4 Figure supplement 1 Source Data/Figure 4 figure supplement 1B.xlsx
- __MACOSX/Figure 4 Figure supplement 1 Source Data/._Figure 4 figure supplement 1B.xlsx
- Figure 4 Figure supplement 1 Source Data/Sharma Figure 4 figure supplement 1C Source Data/
- __MACOSX/Figure 4 Figure supplement 1 Source Data/._Sharma Figure 4 figure supplement 1C Source Data
- Figure 4 Figure supplement 1 Source Data/Sharma Figure 4 figure supplement 1C Source Data/Sharma Figure 2 figure supplement 2C Source File p4ebp1 top ps6 bottom.tiff
- __MACOSX/Figure 4 Figure supplement 1 Source Data/Sharma Figure 4 figure supplement 1C Source Data/._Sharma Figure 2 figure supplement 2C Source File p4ebp1 top ps6 bottom.tiff
- Figure 4 Figure supplement 1 Source Data/Sharma Figure 4 figure supplement 1C Source Data/Sharma Figure 2 figure supplement 2C Source File PEIF2A .tiff
- __MACOSX/Figure 4 Figure supplement 1 Source Data/Sharma Figure 4 figure supplement 1C Source Data/._Sharma Figure 2 figure supplement 2C Source File PEIF2A .tiff
- Figure 4 Figure supplement 1 Source Data/Sharma Figure 4 figure supplement 1C Source Data/Sharma Figure 2 figure supplement 2C Source File total S6.tiff
- __MACOSX/Figure 4 Figure supplement 1 Source Data/Sharma Figure 4 figure supplement 1C Source Data/._Sharma Figure 2 figure supplement 2C Source File total S6.tiff
- Figure 4 Figure supplement 1 Source Data/Sharma Figure 4 figure supplement 1C Source Data/Sharma Figure 2 figure supplement 2C Source Filetotal 4ebp1.tiff
- __MACOSX/Figure 4 Figure supplement 1 Source Data/Sharma Figure 4 figure supplement 1C Source Data/._Sharma Figure 2 figure supplement 2C Source Filetotal 4ebp1.tiff
- Figure 4 Figure supplement 1 Source Data/Sharma Figure 4 figure supplement 1C Source Data/Sharma Figure 2 figure supplement 2C Source File total eif2a.tiff
- __MACOSX/Figure 4 Figure supplement 1 Source Data/Sharma Figure 4 figure supplement 1C Source Data/._Sharma Figure 2 figure supplement 2C Source File total eif2a.tiff
