# Supplementary material for: SLC1A5 provides glutamine and asparagine necessary for bone development in mice
Source: eLife. 2021 Oct 14;10:e71595. doi: 10.7554/eLife.71595 (PMC8553342; doi:10.7554/eLife.71595)
Supplement: Figure 4—figure supplement 1—source data 1. [file elife-71595-fig4-figsupp1-data1.zip › Figure 4 Figure supplement 1 Source Data/Figure 4 figure supplement 1A.xlsx]

## Sheet: Sheet1
	sgLuc			sgSlc1a5
Pyruvate	0.659112	1.38288	0.958011	0.974567	1.41329	0.855686
Lactate	0.869052	1.19519	0.935756	1.04358	1.25282	0.92461
Succinate	0.904722	1.22884	0.866436	0.794767	1.14778	0.998597
Fumarate	1.2001	0.932711	0.867189	0.574553	0.236534	0.479657
Malate	1.04921	1.04917	0.901625	0.525717	0.598811	0.567724
Citrate	1.00521	1.11935	0.875444	0.610339	0.734154	0.675072
aKG	0.929904	1.11813	0.951964	0.478125	0.655637	0.588277
