# Supplementary material for: SLC1A5 provides glutamine and asparagine necessary for bone development in mice
Source: eLife. 2021 Oct 14;10:e71595. doi: 10.7554/eLife.71595 (PMC8553342; doi:10.7554/eLife.71595)
Supplement: Figure 4—figure supplement 1—source data 1. [file elife-71595-fig4-figsupp1-data1.zip › Figure 4 Figure supplement 1 Source Data/Figure 4 figure supplement 1D.xlsx]

## Sheet: Sheet1
	sgLuc			sgSlc1a5			sgSlc1a5 +AA
Slc1a5	1.1016	0.878646	1.03315	0.216156	0.19909	0.170687	0.242505	0.302456	0.277815
Akp2	1.03827	0.922605	1.04394	0.771154	0.781932	0.700229	0.924189	0.868591	0.879592
Runx2	1.00493	0.897163	1.10916	0.876152	0.889223	0.89293	1.06349	0.980218	0.994461
Sp7	0.997302	0.970289	1.03341	0.896682	0.75752	0.66505	0.904326	0.96397	1.00823
Ibsp	0.859458	1.35346	0.859666	0.0920027	0.0883585	0.213241	0.714238	0.740217	0.718693
Bglap	0.893345	1.31609	0.850539	0.5629	0.640962	0.719892	0.760008	0.674818	1.06549
