# Supplementary material for: SLC1A5 provides glutamine and asparagine necessary for bone development in mice
Source: eLife. 2021 Oct 14;10:e71595. doi: 10.7554/eLife.71595 (PMC8553342; doi:10.7554/eLife.71595)
Supplement: Figure 4—figure supplement 1—source data 1. [file elife-71595-fig4-figsupp1-data1.zip › Figure 4 Figure supplement 1 Source Data/Figure 4 figure supplement 1E.xlsx]

## Sheet: Sheet1
sgRNA	Luc		Slc1a5
NEAA	-	-	+	+
	43	40.9	37.4	36.2
	40.8	39.9	36.4	34.9
	41.4	40.6	36	36.1
Average	41.7333	40.4667	36.6	35.7333
STD	1.13725	0.51316	0.72111	0.723418
