# Supplementary material for: SLC1A5 provides glutamine and asparagine necessary for bone development in mice
Source: eLife. 2021 Oct 14;10:e71595. doi: 10.7554/eLife.71595 (PMC8553342; doi:10.7554/eLife.71595)
Supplement: Figure 5—source data 1. [file elife-71595-fig5-data1.zip]

Archive with 26 entries (24 files):
- Figure 5 Source data/
- __MACOSX/._Figure 5 Source data
- Figure 5 Source data/Sharma Figure 5C Source Data/
- __MACOSX/Figure 5 Source data/._Sharma Figure 5C Source Data
- Figure 5 Source data/.DS_Store
- __MACOSX/Figure 5 Source data/._.DS_Store
- Figure 5 Source data/Figure 5D.xlsx
- __MACOSX/Figure 5 Source data/._Figure 5D.xlsx
- Figure 5 Source data/Figure 5E.xlsx
- __MACOSX/Figure 5 Source data/._Figure 5E.xlsx
- Figure 5 Source data/Figure 5B.xlsx
- __MACOSX/Figure 5 Source data/._Figure 5B.xlsx
- Figure 5 Source data/Sharma Figure 5C Source Data/Sharma Fig 5C Source Data total eif2a.tiff
- __MACOSX/Figure 5 Source data/Sharma Figure 5C Source Data/._Sharma Fig 5C Source Data total eif2a.tiff
- Figure 5 Source data/Sharma Figure 5C Source Data/.DS_Store
- __MACOSX/Figure 5 Source data/Sharma Figure 5C Source Data/._.DS_Store
- Figure 5 Source data/Sharma Figure 5C Source Data/Sharma Fig 5C Source Data phosphoS6 092220 sample 3.pdf
- __MACOSX/Figure 5 Source data/Sharma Figure 5C Source Data/._Sharma Fig 5C Source Data phosphoS6 092220 sample 3.pdf
- Figure 5 Source data/Sharma Figure 5C Source Data/Sharma Fig5C Source Data total S6 2sec 100120.pdf
- __MACOSX/Figure 5 Source data/Sharma Figure 5C Source Data/._Sharma Fig5C Source Data total S6 2sec 100120.pdf
- Figure 5 Source data/Sharma Figure 5C Source Data/Sharma Fig 5C Source Data peif2a .tiff
- __MACOSX/Figure 5 Source data/Sharma Figure 5C Source Data/._Sharma Fig 5C Source Data peif2a .tiff
- Figure 5 Source data/Sharma Figure 5C Source Data/Sharma Fig 5C Source Data ACTIN.tiff
- __MACOSX/Figure 5 Source data/Sharma Figure 5C Source Data/._Sharma Fig 5C Source Data ACTIN.tiff
- Figure 5 Source data/Sharma Figure 5C Source Data/Sharma Fig 5C Source Data Col1a1.tiff
- __MACOSX/Figure 5 Source data/Sharma Figure 5C Source Data/._Sharma Fig 5C Source Data Col1a1.tiff
