# Supplementary material for: SLC1A5 provides glutamine and asparagine necessary for bone development in mice
Source: eLife. 2021 Oct 14;10:e71595. doi: 10.7554/eLife.71595 (PMC8553342; doi:10.7554/eLife.71595)
Supplement: Figure 5—source data 1. [file elife-71595-fig5-data1.zip › Figure 5 Source data/Figure 5D.xlsx]

## Sheet: Sheet1
Gln (mM)	2	0	2
Asn (mM)	0.33	0.33	0
	43.7	39.6	56
	43.9	38.9	56.3
	42.8	40.2	56.2
Average	43.4667	39.5667	56.1667
STD	0.585947	0.650641	0.152753
