# Supplementary material for: SLC1A5 provides glutamine and asparagine necessary for bone development in mice
Source: eLife. 2021 Oct 14;10:e71595. doi: 10.7554/eLife.71595 (PMC8553342; doi:10.7554/eLife.71595)
Supplement: Figure 5—source data 1. [file elife-71595-fig5-data1.zip › Figure 5 Source data/Figure 5E.xlsx]

## Sheet: Sheet1
Gln (mM)	2	0	2
Asn (mM)	0.33	0.33	0
	94.2	96.3	95.7
	96.9	95.4	96
	96	97.3	94.9
Average	95.7	96.3333	95.5333
STD	1.37477	0.950438	0.568624
