# Supplementary material for: SLC1A5 provides glutamine and asparagine necessary for bone development in mice
Source: eLife. 2021 Oct 14;10:e71595. doi: 10.7554/eLife.71595 (PMC8553342; doi:10.7554/eLife.71595)
Supplement: Figure 5—source data 1. [file elife-71595-fig5-data1.zip › Figure 5 Source data/Figure 5B.xlsx]

## Sheet: Sheet1
	2mm Gln			0mM Gln			Asnase
Runx2	0.861222	1.29549	0.896298	0.507069	0.622858	0.610652	0.658806	0.867367	1.08796
Sp7	1.08024	1.00676	0.919503	0.718237	1.24276	0.929337	0.417792	0.70928	0.819822
Bsp	0.801357	1.14489	1.08996	0.207726	0.0949991	0.0241402	0.448662	0.22879	0.255338
Bglap	0.644002	1.38088	1.1245	0.429735	0.215183	0.233102	0.784481	0.681473	0.678191
Asns	1.14052	1.02541	0.855066	2.31209	1.35329	1.19552	4.57185	4.96076	4.99232
