# Supplementary material for: SLC1A5 provides glutamine and asparagine necessary for bone development in mice
Source: eLife. 2021 Oct 14;10:e71595. doi: 10.7554/eLife.71595 (PMC8553342; doi:10.7554/eLife.71595)
Supplement: Figure 6—source data 1. [file elife-71595-fig6-data1.zip]

Archive with 34 entries (32 files):
- Figure 6 Source Data/
- __MACOSX/._Figure 6 Source Data
- Figure 6 Source Data/Figure 6F.xlsx
- __MACOSX/Figure 6 Source Data/._Figure 6F.xlsx
- Figure 6 Source Data/.DS_Store
- __MACOSX/Figure 6 Source Data/._.DS_Store
- Figure 6 Source Data/Figure 6G.xlsx
- __MACOSX/Figure 6 Source Data/._Figure 6G.xlsx
- Figure 6 Source Data/Sharma Figure 6H Source Data/
- __MACOSX/Figure 6 Source Data/._Sharma Figure 6H Source Data
- Figure 6 Source Data/Figure 6A.xlsx
- __MACOSX/Figure 6 Source Data/._Figure 6A.xlsx
- Figure 6 Source Data/Figure 6B.xlsx
- __MACOSX/Figure 6 Source Data/._Figure 6B.xlsx
- Figure 6 Source Data/Figure 6C.xlsx
- __MACOSX/Figure 6 Source Data/._Figure 6C.xlsx
- Figure 6 Source Data/Figure 6D.xlsx
- __MACOSX/Figure 6 Source Data/._Figure 6D.xlsx
- Figure 6 Source Data/Figure 6E.xlsx
- __MACOSX/Figure 6 Source Data/._Figure 6E.xlsx
- Figure 6 Source Data/Sharma Figure 6H Source Data/.DS_Store
- __MACOSX/Figure 6 Source Data/Sharma Figure 6H Source Data/._.DS_Store
- Figure 6 Source Data/Sharma Figure 6H Source Data/Sharma Fig 6H Source Data Col1a1 .tiff
- __MACOSX/Figure 6 Source Data/Sharma Figure 6H Source Data/._Sharma Fig 6H Source Data Col1a1 .tiff
- Figure 6 Source Data/Sharma Figure 6H Source Data/Sharma Fig 6H Source Data p-eif2a.tif
- __MACOSX/Figure 6 Source Data/Sharma Figure 6H Source Data/._Sharma Fig 6H Source Data p-eif2a.tif
- Figure 6 Source Data/Sharma Figure 6H Source Data/Sharma Fig 6H Source Data total S6.tif
- __MACOSX/Figure 6 Source Data/Sharma Figure 6H Source Data/._Sharma Fig 6H Source Data total S6.tif
- Figure 6 Source Data/Sharma Figure 6H Source Data/Sharma Fig 6H Source Data actin.tiff
- __MACOSX/Figure 6 Source Data/Sharma Figure 6H Source Data/._Sharma Fig 6H Source Data actin.tiff
- Figure 6 Source Data/Sharma Figure 6H Source Data/Sharma Fig 6H Source Data phospho Ser 240:244 S6.tif
- __MACOSX/Figure 6 Source Data/Sharma Figure 6H Source Data/._Sharma Fig 6H Source Data phospho Ser 240:244 S6.tif
- Figure 6 Source Data/Sharma Figure 6H Source Data/Sharma Fig 6H Source Data total Eif2a.tif
- __MACOSX/Figure 6 Source Data/Sharma Figure 6H Source Data/._Sharma Fig 6H Source Data total Eif2a.tif
