# Supplementary material for: SLC1A5 provides glutamine and asparagine necessary for bone development in mice
Source: eLife. 2021 Oct 14;10:e71595. doi: 10.7554/eLife.71595 (PMC8553342; doi:10.7554/eLife.71595)
Supplement: Figure 6—figure supplement 1—source data 1. [file elife-71595-fig6-figsupp1-data1.zip › Figure 6 figure supplement 1 Source Data/Figure 6 figure supplement 1C.xlsx]

## Sheet: Sheet1
	DMSO			BPTES
%Edu +ve cells	31.9	31.6	28.6	9.53	12.7	11
